# Supplementary material for: Kinematic Behavior of an Untethered, Small-Scale Hydrogel-Based Soft Robot in Response to Magneto-Thermal Stimuli
Source: Biomimetics (Basel). 2023 Aug 19;8(4):379. doi: 10.3390/biomimetics8040379 (PMC10452115; doi:10.3390/biomimetics8040379)
Supplement: Supplementary file 1 [file biomimetics-08-00379-s001.zip]

Archive with 1 entries (1 files):
- biomimetics-2514590-supplementary.pdf
